# Supplementary material for: Adaptation process of decellularized vascular grafts as hemodialysis access in vivo
Source: Regen Biomater. 2024 Mar 21;11:rbae029. doi: 10.1093/rb/rbae029 (PMC11026144; doi:10.1093/rb/rbae029)
Supplement: rbae029_Supplementary_Data [file rbae029_supplementary_data.zip]

Archive with 2 entries (2 files):
- supplementary material 1.docx
- supplementary material 2- video of vascular pulsation.mp4
